# Supplementary material for: Composite Polysaccharide Hydrogel Loaded with Scutellaria baicalensis Extract for Diabetic Wound Treatment
Source: Gels. 2024 Sep 23;10(9):605. doi: 10.3390/gels10090605 (PMC11431221; doi:10.3390/gels10090605)
Supplement: Supplementary file 1 [file gels-10-00605-s001.zip]

Archive with 1 entries (1 files):
- gels-3190208-supplementary.pdf
